# Supplementary material for: Addition of Thermotolerant Nitrifying Bacteria During Pig Manure Composting Enhanced Nitrogen Retention and Modified Microbial Composition
Source: Microorganisms. 2025 Mar 23;13(4):719. doi: 10.3390/microorganisms13040719 (PMC12029871; doi:10.3390/microorganisms13040719)
Supplement: Supplementary file 1 [file microorganisms-13-00719-s001.zip]

Archive with 1 entries (1 files):
- microorganisms-3501383-supplementary.pdf
